# Supplementary material for: Efficacy and Safety of Polyunsaturated Fatty Acids Supplementation in the Treatment of Attention Deficit Hyperactivity Disorder (ADHD) in Children and Adolescents: A Systematic Review and Meta-Analysis of Clinical Trials
Source: Nutrients. 2021 Apr 8;13(4):1226. doi: 10.3390/nu13041226 (PMC8068201; doi:10.3390/nu13041226)
Supplement: Supplementary file 1 [file nutrients-13-01226-s001.zip]

Archive with 4 entries (4 files):
- Table S1_PRISMA 2009 checklist.doc
- Table S2_Search protocol.docx
- Table S3_ADHD PUFA_Excluded studies.pdf
- Table S4,S5,S6.docx
